# Supplementary material for: Poultry Coccidiosis: Design and Interpretation of Vaccine Studies
Source: Front Vet Sci. 2020 Feb 26;7:101. doi: 10.3389/fvets.2020.00101 (PMC7054285; doi:10.3389/fvets.2020.00101)
Supplement: Supplementary file 1 [file Table_1.XLSX]

## Sheet: For appendix
Supplementary Table 1: Detailed dexription of published anticoccidial vaccination studies including details of the host, husbandry and parasite(s) used, together with the parameters that were measured.
	Antigen	Species	Formulation	Vaccine challenge study details					Outcome parameters measured										Reference
				Breed	No of chickens	Challenge dose (oocyst)	Husbandry	Age at challenge	Oocyst output	Lesion score	Body weight gain	Feed conversion ratio	qPCR- parasite replication	Histopathology	Survival rate	Anticoccidial index (ACI)	Serum antibodies	Other immune parameters
	AMA1	E. maxima	Transgenic E.tenella	Inbred SPF	18/group	50	Cage, straw bed, then moved to cage with mesh floor	14, 21,42 dpv (age not specified)	1	0	0	0	0	0	0	0	1	1	(Tang et al., 2019)
	IMP1
	pEtK2	E. tenella	DNA	Chinese yellow	30/group	50000	Wire cage	4 weeks	1	1	1	0	0	0	1	1	0	0	(Zhang et al., 2019)
	IL2
	AMA1 binding peptides	E. tenella	Phage	White leghorn	10/group	10000	Individual cages	21 days	1	0	1	0	0	1	0	1	0	0	(Ma et al 2019 )
	SO7	E. tenella	rProtein	CARIBRO Vishal	15/group	10000	Wire cage	28 days?	1	1	1		0	0	1	0	1	1	(Rafiqi et al., 2018)
				(Broiler)
	MIC3	E. mitis	rProtein	HyLine layer	30/group	100000	Not specified	21 days	1	0	1	0	0	0	0	0	1	1	(Huang et al., 2018)
	MIC2	E. tenella	DNA	Not specified	20/group	10000	Not specified	21 days	1	0	1	0	0	0	0	0	0	0	(Yan et al., 2018)
	14-3-3 (common antigen)	E. tenella	DNA	HyLine	30/group	E.tenella 50,000	Wire cages	28 days	1	1	1	0	0	0	0	1	1	1	(Liu et al., 2018a)
		E. acervulina				E.acervulina 100,000
		E. maxima				E maxima 100,000
	Profilin	E. maxima	Transgenic E.tenella	Inbred SPF	10/group	10, 000	Cage,	21 days	1	1	1	0	0	0	0	0	1	1	(Tang et al., 2018)
						100000		42 days
	SAG	E. maxima	DNA	Not specified	30/group	100000	Not specified	21 days	1	1	1	0	0	0	1	1	1	1	(Liu et al., 2018c)
			rProtein
	37694	E. maxima	DNA	Not specified	30/group	100000	Not specified	4 weeks	1	1	1	0	0	0	1	1	1	1	(Liu et al., 2018b)
			rProtein
	MIC2 variants	E. tenella	rProtein	HyLine	25/group	30000	Isolated cabinets	21 days	1	1	1	0	0	0	0	1	0	1	(Chen et al., 2018)
	AMA1	E. maxima	Transgenic E.tenella	White leghorn line 151	7/group	300	Wire-floored cages	30 days	1	0	1	0	0	0	0	0	0	0	(Pastor-Fernández et al., 2018)
	IMP1	E. maxima	rProtein	Hubbard/Ross HR708 broilers	12/group	750	Cage	4 weeks	0	0	1	1	0	0	0	0	0	0	(Jenkins et al., 2018)
					30/group		Floor pen
	IMP1	E. maxima	Transgenic E.tenella	Inbred SPF	6/group	E.tenella 50,000 (Cage)	Cage	5 weeks	1	0	1	0	0	0	0	0	1	1	(Tang et al., 2017)
					12/group	E.maxima 50	Floor pen	Floor pen 21 days
						E. acervulina 50		42 days
						E. mitis 50
	GAM56	E. tenella	rProtein	Hubbard JA757	8/group	20,000 – lesion score	Not specified	28 days	1	1	0	1	0	0	0	0	1	0	(Wiedmer et al., 2017)
					10/group	2,000 – oocyst output
	IMP1	E. tenella	rProtein	CARIBRO Vishal broiler	8-10/group	5000	Wire-floored cages	32 days	0	0	0	0	1	0	0	0	1	1	(Kundu et al., 2017)
	EF-1α	E. tenella	rProtein	Ross broiler	15-20/group	10000	Cages	14 days	1	0	1	0	0	0	0	0	1	0	(Lin et al., 2017)
		E. maxima
	SO7	E. tenella	Lactobacillus	Commercial broilers	20/group	50000	Cages	4 weeks	1	1	1	0	0	0	0	0	1	1	(Yang et al., 2017)
	MIC3	E. tenella	DNA	Lingyan yellow	35/group	50000	Wire cages	28 days	1	1	1	0	0	0	0	0	1	1	(Wang et al., 2017)
	Hypothetical protein	E. tenella	rProtein	Pundong yellow	20/group	10000	Not specified	23 days	1	1	1	0	0	0	0	1	1	1	(Zhai et al., 2016)
	MIC2	E. acervulina	rProtein	Chinese yellow	30/group	120000	Not specified	21 days	1	1	1	0	0	0	0	0	1	1	(Zhang et al., 2016)
	MIC2	E. brunetti	rProtein	Yellow	30/group	100000	Not specified	28 days	1	1	1	0	0	0	0	1	1	1	(Hoan et al., 2016)
	TA4, SO7	E. tenella	rProtein	Lohmann	35/group	E. tenella 50,000	Not specified	4 weeks	1	1	1	0	0	0	0	1	0	0	(Song et al., 2015a)
	NA4, NPmz19	E. necatrix				E. necatrix 50,000
	LDH, 3-1E, MIF	E .acervulina				E. acervulina 100,000
	Em6, Em8	E. maxima				E. maxima 100,000
	MIF	E .acervulina	DNA	Roman	30/group	100000	Not specified	28 days	1	1	1	0	0	0	1	1	0	0	(Song et al., 2015e)
	IL2
	MIC7	E. maxima	rProtein	Chinese yellow	35/group	100000	Not specified	4 weeks	1	1	1	0	0	0	0	0	1	1	(Huang et al., 2015b)
			DNA
	MIC2	E. maxima	rProtein	Chinese yellow	65/group	100000	Not specified	4 weeks	1	1	1	0	0	0	0	1	1	1	(Huang et al., 2015a)
	SO7	E. tenella	DNA	HyLine W36 layers	30/group	50000	Not specified	28 days	1	1	1	0	0	0	0	1	0	0	(Song et al., 2015d)
	MZ5-7
	5401	E. tenella	DNA	HyLine W36 layers	30/group	50000	Not specified	28 days	1	1	1	0	0	0	0	1	0	0	(Song et al., 2015b)
	IFNG
	3-1E	E. tenella	Bacillus	Broiler	15/group	50000	Not specified	17 days	1	1	1	0	0	0	1	1	0	1	(Lin et al., 2015).
	AMA1	E. maxima	rProtein	SPF Line C White Leghorn	6/group	250	Individual cages	6 weeks	1	0	0	0	0	0	0	0	0	0	(Blake et al., 2011)
	IMP1		DNA
	RHO1	E. tenella	rProtein	Leghorn	20/group	30000	Wire cages	35 days	1	1	1	0	0	0	0	0	1	1	(Li et al., 2012)
	MIC2	E. tenella	rProtein	White Leghorn	14-22/group	10000	Brooder cages	30 days	1	0	1	0	0	0	0	0	1	0	(Sathish et al., 2011)
	TA4	E. tenella	rProtein	Broiler	6/group	10,000/1,000	Wire cages	10 days post vacc	1	1	1	0	0	0	0	0	0	0	(Ding et al., 2012)
	Z26584	E .acervulina	DNA			80,000/1,000
	GAM56	E. maxima				100,000/1,000
	HSP70	E. tenella	rProtein	Arbor Acre Broiler	16/group	30000	Cages	21 days	1	1	1	0	0	0	0	0	1	0	(Zhang et al., 2012b)
	MIC2
	Profilin	E. acervulina	rProtein	Ross Broiler	20/group	10000	Cages	21 days	1	1	1	0	0	0	0	0	0	1	(Kim et al., 2012)
	3-1E	E. acervulina	DNA	SPF White Leghorn	25/group	50000	Wire cages	28 days	0	0	0	0	0	0	0	0	0	1	(Ma et al., 2012)
	IL15
	Profilin	E. acervulina	rProtein	Ross Broiler	20/group	10000	Cages	16 days	0	1	1	0	0	0	0	0	1	0	(Lee et al., 2012)
	RHO	E. tenella	DNA	Leghorn	20/group	50000	Cages	42 days	1	1	1	0	0	0	0	0	1	1	(Liu et al., 2013)
	MIC1	E. tenella	rProtein	Lignan yellow broilers	25/group	30000	Cages	28 days	1	1	1	0	0	0	0	1	1	0	(Qi et al., 2013)
	GAM56	E. maxima	DNA	Yellow feathered broilers	40/group	50000	Cages	21 days	1	0	1	0	0	0	1	0	0	1	(Xu et al., 2013)
	AMA1	E. maxima	rProtein	SPF	25/group	50000	Cages	21 days	1	0	1	0	0	0	1	0	1	0	(Li et al., 2013)
	IMP1	E. tenella	rProtein	Arbor acre Broiler	Not specified	2000	Not specified	7 weeks	1	0	1	0	0	0	0	0	1	1	(Yin et al., 2013)
	MIC2	E. tenella	S.cerevisiae	HyLine brown	20/group	3000	Cages	21 days	1	1	1	0	0	0	0	0	1	1	(Sun et al., 2014)
	MIC1	E. tenella	S.cerevisiae	HyLine brown	20/group	6000	Cages	28 days	1	0	1	0	0	0	1	1	1	0	(Chen et al., 2015)
	TA4	E. tenella	DNA	Not specified	30/group	50000	Not specified	28 days	1	0	1	0	0	0	1	1	1	0	(Song et al., 2015c)
	MIC4	E. necatrix				50000
	pEtK2	E.acervulina				100000
	5401	E.maxima				100000
	NA4
	LDH
	3-1E, EMCDPK
	IMP1	E. tenella	rProtein	Arbor acre Broiler	Not specified	5000	Not specified	7 weeks	1	1	1	0	0	0	0	0	0	1	(Yin et al., 2015)
	MIC5	E. acervulina	rProtein	Chinese yellow	30/group	120000	Cages	4 weeks	1	1	1	0	0	0	0	1	1	1	(Zhang et al., 2014c)
	IMP1	E. tenella	rProtein	HyLine brown	30/group	5000	Isolators	8 weeks	1	1	1	0	0	0	0	0	1	1	(Yin et al., 2014)
	MIC2	E. tenella	rProtein	HyLine brown	20/group	6000	Isolated hoods	28 days	1	1	1	0	0	0	0	1	1	1	(Zhang et al., 2014a)
	RHO	E. tenella	rBCG	SPF chickens	30/group	30000	Cages	28 days	1	1	1	0	0	0	0	0	1	0	(Wang et al., 2014)
	IL2
	AMA1	E.brunetti	DNA	Yellow	30/group	100000	Cages	28 days	1	1	1	0	0	0	0	1	1	1	(Hoan et al., 2014)
			rProtein
	3-1E	E. acervulina	rProtein	Layer chickens	24/group	100000	Cages	21 days	1	0	1	0	0	0	0	0	0	1	(Zhang et al., 2014b)
	SO7	E. tenella	DNA	Yellow chickens	30/group	50000	Wire cages	4 weeks	1	0	1	0	0	0	1	0	0	0	(Song et al., 2013)
	IL2
	3-1E	E. acervulina	DNA	SPF White Leghorn	25/group	50000	Wire cages	28 days	0	0	0	0	0	0	0	0	0	1	(Ma et al., 2012)
	IL15
	MIC1	E. tenella	rProtein	White Leghorn	14-34/group	10000	Cages	30 days	1	0	1	0	0	0	0	0	1	0	(Sathish et al., 2012)
	MIC2
	Profilin	E. acervulina	rProtein	Ross Broiler	20/group	10000	Cages	15 days	1	1	1	0	0	0	0	0	0	1	(Kim et al., 2012)
	Profilin	E. tenella	rProtein	Not specified	30/group	15000	Cages	31 days	1	0	1	0	0	0	1	0	1	1	(Zhang et al., 2012a)
	MIC3	E. tenella	DNA	SPF Light Sussex	5-8/group	250	Cages	6 weeks	1	0	0	0	0	0	0	0	0	0	(Lai et al., 2011)
			rProtein
	Profilin	E. acervulina	rProtein	Ross Broiler	18/group	10000	Cages	21 days	1	1	1	0	0	0	0	0	1	0	(Jang et al., 2011a)
	Profilin	E. acervulina	rProtein	Ross Broiler	18/group	10000	Cages	21 days	1	1	1	0	0	0	0	0	1	0	(Jang et al., 2011c)
	MZ5-7	E. tenella	DNA	Rodman chickens	30/group	50000	Not specified	28 days	1	1	1	0	0	0	0	1	0	0	(Geriletu et al., 2011)
	IL17
	Profilin	E. acervulina	rProtein	Ross Broiler	18/group	10000	Cages	21 days	1	1	1	0	0	0	0	0	1	0	(Jang et al., 2011b)
		E.tenella
	3-1E	E. acervulina	DNA	SPF White Leghorn	25/group	50000	Not specified	28 days	1	1	1	0	0	0	0	1	0	0	(Ma et al., 2011)
	IL15
	Profilin	E. acervulina	rProtein	Ross Broiler	20/group	10000	Cages	14 days	1	1	0	0	0	0	0	0	1	0	(Lee et al., 2010)
	SO7	E. tenella	E. coli	SPF	50/group	50000	Cages	31 days	1	1	1	0	0	0	0	0	1	0	(Yang et al., 2010)
	LDH	E.acervulina	rProtein	Chinese yellow	30/group	120000	Wire cages	4 weeks	1	0	1	0	0	0	1	1	0	1	(Song et al., 2010)
			DNA
	Profilin	E. acervulina	rProtein	Ross Broiler	20/group	10000	Cages	21 days	1	0	1	0	0	0	0	0	1	0	(Jang et al., 2010a)
	GAM82	E. maxima	rProtein	Ross Broiler	30/group	20000	Brooder units	21 days	1	1	1	0	0	0	0	0	1	0	(Jang et al., 2010b)
	cSZ-2	E. acervulina	DNA	SPF Chinese Yellow	24/group	50000	Not specified	28 days	1	0	1	0	0	0	1	1	0	0	(Shah et al., 2010)
	RHO	E.tenella	BCG	SPF	40/group	30000	Wire cages	4 weeks	1	0	1	0	0	0	1	1	1	0	(Wang et al., 2009)
	SO7	E.acervulina	S.enterica	Sexsal outbred chickens	21/group	100000	Cages	5 weeks	0	0	1	1	0	0	0	0	0	0	(Konjufca et al., 2008)
		E. tenella
	TA4	E.tenella	DNA	Chinese yellow	30/group	50000	Room	28 days	1	0	1	0	0	0	1	1	0	0	(Song et al., 2009)
	IL2	E. necatrix
		E.acervulina
	TA4	E. tenella	DNA	Chinese yellow	20/group	50000	Room	28 days	1	1	1	0	0	0	1	1	0	0	(Xu et al., 2008)
	IL2
	MIC1	E. tenella	rProtein	White leghorn	14/group	10000	Not specified	35 days	1	1	1	0	0	0	0	0	1	0	(Subramanian et al., 2008)
	RHO	E. tenella	FowlPox Virus	SPF chickens	50/group	50000	Not specified	18 days	1	1	1	0	0	0	0	0	1	1	(Yang et al., 2008)
	H01, H04, H07, H11, H15, H28	E. tenella	DNA	White leghorn	11/group	500	Wire cages	8 weeks	1	0	0	0	0	0	0	0	1	0	(Klotz et al., 2007)
	(Similar to MIC3, SAG and PFs40)
	3-1E	E. tenella	DNA	SPF AA Broilers	6/group	50000	Wire cages	21 days	1	0	1	0	0	0	0	0	1	0	(Xu et al., 2006)
	IFNG
	EASZ240	E. acervulina	S.enterica	Sexsal	15/group	100000	Cages	4 weeks	0	1	1	0	0	0	0	0	0	0	(Konjufca et al., 2006)
	EAMZ250
	5401	E. tenella	rProtein	SPF chickens	50/ group	60000	Wire cages	31 days	1	1	1	0	0	0	1	0	1	1	(Du et al., 2005)
	5401	E. tenella	S.typhimurium	SPF Leghorn	30/group	60000	Wire cages	31 days	1	1	1	0	0	0	1	0	1	1	(Du and Wang, 2005)
			rProtein
	GX 3264	E.acervulina	rProtein	Cobb 500	6/group	100000	Wire cages	5 weeks	1	0	0	0	0	0	0	0	1	1	(Talebi and Mulcahy, 2005)
	GX 5401	E.tenella				10000
	TA4	E.tenella	DNA	AA Broilers	6/group	30000	Cages	17 days	1	1	1	0	0	0	0	1	0	0	(Wu et al., 2004)
	TFP250	E.maxima	rProtein	Australorp	9/group	10000	Not specified	Not specified	0	0	0	0	0	1	0	0	1	1	(Witcombe et al., 2004)
	SO7	E.tenella	rProtein	White leghorn	3/group	2500	Not specified	5 weeks	0	1	1	0	0	0	0	0	0	0	(Kopko et al., 2000)
	IFNG	E.acervulina	Baculovirus	White leghorn	6/group	5000	Wire cages	2-3 weeks	1	0	1	0	0	0	0	0	0	0	(Lillehoj and Choi, 1998)
				TK
	GX3262	E.tenella	rProtein	Hubbard broiler	Not specified	200	Wire cages	24 days	0	1	0	0	0	0	0	0	0	1	(Bhogal et al., 1992)
	GX3264	E.acervulina
	SO7	E.tenella	rProtein	Broiler	Not specified	Not specified	Cages	Not specified	0	1	0	0	0	0	0	0	1	0	(Crane et al., 1991)
		E.acervulina
		E.maxima
		E. necatrix
	EAMZ250	E.acervulina	E.coli	Sexsal	15/group	500000	Not specified	21 days	0	1	1	0	0	0	0	0	1	1	(Jenkins et al., 1991)
	p250	E.acervulina	E.coli	Sexsal	10/group	5000	Cages	Not specified	1	0	0	0	0	0	0	0	1	1	Kim et al., 1989)
				Inbred SC
	GX3236	E. tenella	E.coli	Hubbard broiler	10-15/group	Not specified	Wire cages	24 days	0	1	0	0	0	0	0	0	0	0	(Miller et al., 1989)
	References
	Bhogal, B.S., Miller, G.A., Anderson, A.C., Jessee, E.J., Strausberg, S., Mccandliss, R., Nagle, J., Strausberg, R.L., 1992. Potential of a Recombinant Antigen as a Prophylactic Vaccine for Day-Old Broiler-Chickens against Eimeria-Acervulina and Eimeria-Tenella Infections. Veterinary Immunology and Immunopathology 31, 323-335.
	Blake, D.P., Billington, K.J., Copestake, S.L., Oakes, R.D., Quail, M.A., Wan, K.L., Shirley, M.W., Smith, A.L., 2011. Genetic mapping identifies novel highly protective antigens for an apicomplexan parasite. PLoS Pathog 7, e1001279.
	Chen, P., Lv, J., Zhang, J., Sun, H., Chen, Z., Li, H., Wang, F., Zhao, X., 2015. Evaluation of immune protective efficacies of Eimeria tenella EtMic1 polypeptides with different domain recombination displayed on yeast surface. Exp Parasitol 155, 1-7.
	Chen, Z., Wang, X., Zhao, N., Han, L., Wang, F., Li, H., Cui, Y., Zhao, X., 2018. Improving the immunogenicity and protective efficacy of the EtMIC2 protein against Eimeria tenella infection through random mutagenesis. Vaccine 36, 2435-2441.
	Crane, M.S.J., Goggin, B., Pellegrino, R.M., Ravino, O.J., Lange, C., Karkhanis, Y.D., Kirk, K.E., Chakraborty, P.R., 1991. Cross-Protection against 4 Species of Chicken Coccidia with a Single Recombinant Antigen. Infection and Immunity 59, 1271-1277.
	Cronenberg, A.M., van Geffen, C.E.H., Dorrestein, J., Vermeulen, A.N., Sondermeijer, P.J.A., 1999. Vaccination of broilers with HVT expressing an Eimeria acervulina antigen improves performance after challenge with Eimeria. Acta Virologica 43, 192-197.
	Ding, J., Qian, W., Liu, Q., Liu, Q., 2012. Multi-epitope recombinant vaccine induces immunoprotection against mixed infection of Eimeria spp. Parasitol Res 110, 2297-2306.
	Du, A., Hu, S., Wang, S., 2005. Eimeria tenella: ginsenosides-enhanced immune response to the immunization with recombinant 5401 antigen in chickens. Exp Parasitol 111, 191-197.
	Du, A., Wang, S., 2005. Efficacy of a DNA vaccine delivered in attenuated Salmonella typhimurium against Eimeria tenella infection in chickens. Int J Parasitol 35, 777-785.
	Geriletu, Xu, L.X., Xurihua, Li, X.R., 2011. Vaccination of chickens with DNA vaccine expressing Eimeria tenella MZ5-7 against coccidiosis. Vet Parasitol 177, 6-12.
	Hoan, T.D., Thao, D.T., Gadahi, J.A., Song, X., Xu, L., Yan, R., Li, X., 2014. Analysis of humoral immune response and cytokines in chickens vaccinated with Eimeria brunetti apical membrane antigen-1 (EbAMA1) DNA vaccine. Exp Parasitol 144, 65-72.
	Hoan, T.D., Zhang, Z., Huang, J., Yan, R., Song, X., Xu, L., Li, X., 2016. Identification and immunogenicity of microneme protein 2 (EbMIC2) of Eimeria brunetti. Exp Parasitol 162, 7-17.
	Huang, J., Zhang, Z., Li, M., Song, X., Yan, R., Xu, L., Li, X., 2015a. Eimeria maxima microneme protein 2 delivered as DNA vaccine and recombinant protein induces immunity against experimental homogenous challenge. Parasitol Int 64, 408-416.
	Huang, J., Zhang, Z., Li, M., Song, X., Yan, R., Xu, L., Li, X., 2015b. Immune protection of microneme 7 (EmMIC7) against Eimeria maxima challenge in chickens. Avian Pathol 44, 392-400.
	Huang, X.M., Liu, J.H., Tian, D., Li, W.Y., Zhou, Z.Y., Huang, J.M., Song, X.K., Xu, L.X., Yan, R.F., Li, X.R., 2018. The molecular characterization and protective efficacy of microneme 3 of Eimeria mitis in chickens. Vet Parasitol 258, 114-123.
	Jang, S.I., Lillehoj, H.S., Lee, S.H., Lee, K.W., Lillehoj, E.P., Bertrand, F., Dupuis, L., Deville, S., 2011a. Montanide (TM) IMS 1313 N VG PR nanoparticle adjuvant enhances antigen-specific immune responses to profilin following mucosal vaccination against Eimeria acervulina. Vet Parasitol 182, 163-170.
	Jang, S.I., Lillehoj, H.S., Lee, S.H., Lee, K.W., Lillehoj, E.P., Bertrand, F., Dupuis, L., Deville, S., 2011b. Montanide (TM) ISA 71 VG adjuvant enhances antibody and cell-mediated immune responses to profilin subunit antigen vaccination and promotes protection against Eimeria acervulina and Eimeria tenella. Experimental Parasitology 127, 178-183.
	Jang, S.I., Lillehoj, H.S., Lee, S.H., Lee, K.W., Lillehoj, E.P., Bertrand, F., Dupuis, L., Deville, S., 2011c. Mucosal immunity against Eimeria acervulina infection in broiler chickens following oral immunization with profilin in Montanide (TM) adjuvants. Experimental Parasitology 129, 36-41.
	Jang, S.I., Lillehoj, H.S., Lee, S.H., Lee, K.W., Park, M.S., Bauchan, G.R., Lillehoj, E.P., Bertrand, F., Dupuis, L., Deville, S., 2010a. Immunoenhancing effects of Montanide (TM) ISA oil-based adjuvants on recombinant coccidia antigen vaccination against Eimeria acervulina infection. Vet Parasitol 172, 221-228.
	Jang, S.I., Lillehoj, H.S., Lee, S.H., Lee, K.W., Park, M.S., Cha, S.R., Lillehoj, E.P., Subramanian, B.M., Sriraman, R., Srinivasan, V.A., 2010b. Eimeria maxima recombinant Gam82 gametocyte antigen vaccine protects against coccidiosis and augments humoral and cell-mediated immunity. Vaccine 28, 2980-2985.
	Jenkins, M.C., Castle, M.D., Danforth, H.D., 1991. Protective Immunization against the Intestinal Parasite Eimeria-Acervulina with Recombinant Coccidial Antigen. Poultry Science 70, 539-547.
	Jenkins, M.C., Stevens, L., O'Brien, C., Parker, C., Miska, K., Konjufca, V., 2018. Incorporation of a recombinant Eimeria maxima IMP1 antigen into nanoparticles confers protective immunity against E. Maxima challenge infection. Vaccine 36, 1126-1131.
	Kim, D.K., Lillehoj, H.S., Lee, S.H., Dominowski, P., Yancey, R.J., Lillehoj, E.P., 2012. Effects of novel vaccine/adjuvant complexes on the protective immunity against Eimeria acervulina and transcriptome profiles. Avian Dis 56, 97-109.
	Kim, K.S., Jenkins, M.C., Lillehoj, H.S., 1989. Immunization of chickens with live Escherichia coli expressing Eimeria acervulina merozoite recombinant antigen induces partial protection against coccidiosis. Infect Immun 57, 2434-2440.
	Klotz, C., Gehre, F., Lucius, R., Pogonka, T., 2007. Identification of Eimeria tenella genes encoding for secretory proteins and evaluation of candidates by DNA immunisation studies in chickens. Vaccine 25, 6625-6634.
	Konjufca, V., Jenkins, M., Wang, S.F., Juarez-Rodriguez, M.D., Curtiss, R., 2008. Immunogenicity of Recombinant Attenuated Salmonella enterica Serovar Typhimurium Vaccine Strains Carrying a Gene That Encodes Eimeria tenella Antigen SO7. Infection and Immunity 76, 5745-5753.
	Konjufca, V., Wanda, S.Y., Jenkins, M.C., Curtiss, R., 3rd, 2006. A recombinant attenuated Salmonella enterica serovar Typhimurium vaccine encoding Eimeria acervulina antigen offers protection against E. acervulina challenge. Infect Immun 74, 6785-6796.
	Kopko, S.H., Martin, D.S., Barta, J.R., 2000. Responses of chickens to a recombinant refractile body antigen of Eimeria tenella administered using various immunizing strategies. Poultry Science 79, 336-342.
	Kundu, K., Garg, R., Kumar, S., Mandal, M., Tomley, F.M., Blake, D.P., Banerjee, P.S., 2017. Humoral and cytokine response elicited during immunisation with recombinant Immune Mapped protein-1 (EtIMP-1) and oocysts of Eimeria tenella. Vet Parasitol 244, 44-53.
	Lai, L., Bumstead, J., Liu, Y., Garnett, J., Campanero-Rhodes, M.A., Blake, D.P., Palma, A.S., Chai, W., Ferguson, D.J., Simpson, P., Feizi, T., Tomley, F.M., Matthews, S., 2011. The role of sialyl glycan recognition in host tissue tropism of the avian parasite Eimeria tenella. PLoS Pathog 7, e1002296.
	Lee, S.H., Lillehoj, H.S., Jang, S.I., Lee, K.W., Kim, D.K., Lillehoj, E.P., Yancey, R.J., Dominowski, P.J., 2012. Evaluation of novel adjuvant Eimeria profilin complex on intestinal host immune responses against live E. acervulina challenge infection. Avian Dis 56, 402-405.
	Lee, S.H., Lillehoj, H.S., Jang, S.I., Lee, K.W., Yancey, R., Dominowski, P., 2010. The effects of a novel adjuvant complex/Eimeria profilin vaccine on the intestinal host immune response against live E. acervulina challenge infection. Vaccine 28, 6498-6504.
	Li, J., Zheng, J., Gong, P., Zhang, X., 2012. Efficacy of Eimeria tenella rhomboid-like protein as a subunit vaccine in protective immunity against homologous challenge. Parasitol Res 110, 1139-1145.
	Li, W.C., Zhang, X.K., Du, L., Pan, L., Gong, P.T., Li, J.H., Yang, J., Li, H., Zhang, X.C., 2013. Eimeria maxima: efficacy of recombinant Mycobacterium bovis BCG expressing apical membrane antigen1 against homologous infection. Parasitol Res 112, 3825-3833.
	Lillehoj, H.S., Choi, K.D., 1998. Recombinant chicken interferon-gamma-mediated inhibition of Eimeria tenella development in vitro and reduction of oocyst production and body weight loss following Eimeria acervulina challenge infection. Avian Dis 42, 307-314.
	Lin, R.Q., Lillehoj, H.S., Lee, S.K., Oh, S., Panebra, A., Lillehoj, E.P., 2017. Vaccination with Eimeria tenella elongation factor-1alpha recombinant protein induces protective immunity against E. tenella and E. maxima infections. Vet Parasitol 243, 79-84.
	Lin, Z., Shi, Y., Deng, B., Mao, X., Yu, D., Li, W., 2015. Protective immunity against Eimeria tenella infection in chickens following oral immunization with Bacillus subtilis expressing Eimeria tenella 3-1E protein. Parasitol Res 114, 3229-3236.
	Liu, J., Liu, L., Li, L., Tian, D., Li, W., Xu, L., Yan, R., Li, X., Song, X., 2018a. Protective immunity induced by Eimeria common antigen 14-3-3 against Eimeria tenella, Eimeria acervulina and Eimeria maxima. BMC Vet Res 14, 337.
	Liu, T., Huang, J., Ehsan, M., Wang, S., Fei, H., Zhou, Z., Song, X., Yan, R., Xu, L., Li, X., 2018b. Protective immunity against Eimeria maxima induced by vaccines of Em14-3-3 antigen. Vet Parasitol 253, 79-86.
	Liu, T., Huang, J., Li, Y., Ehsan, M., Wang, S., Zhou, Z., Song, X., Yan, R., Xu, L., Li, X., 2018c. Molecular characterisation and the protective immunity evaluation of Eimeria maxima surface antigen gene. Parasit Vectors 11, 325.
	Liu, Y., Zheng, J., Li, J., Gong, P., Zhang, X., 2013. Protective immunity induced by a DNA vaccine encoding Eimeria tenella rhomboid against homologous challenge. Parasitol Res 112, 251-257.
	Ma, D., Huang, Y., Ma, C., Zhang, L., Wang, J., Wang, D., Li, J., Dalloul, R.A., 2019. Eimeria tenella: specific EtAMA1-binding peptides inhibit sporozoite entry into host cells. Poult Sci 98, 4480-4491.
	Ma, D., Ma, C., Gao, M., Li, G., Niu, Z., Huang, X., 2012. Induction of Cellular Immune Response by DNA Vaccine Coexpressing E. acervulina 3-1E Gene and Mature CHIl-15 Gene. J Parasitol Res 2012, 654279.
	Ma, D.X., Ma, C.L., Pan, L., Li, G.X., Yang, J.H., Hong, J.H., Cai, H.F., Ren, X.F., 2011. Vaccination of chickens with DNA vaccine encoding Eimeria acervulina 3-1E and chicken IL-15 offers protection against homologous challenge. Experimental Parasitology 127, 208-214.
	Miller, G.A., Bhogal, B.S., McCandliss, R., Strausberg, R.L., Jessee, E.J., Anderson, A.C., Fuchs, C.K., Nagle, J., Likel, M.H., Strasser, J.M., et al., 1989. Characterization and vaccine potential of a novel recombinant coccidial antigen. Infect Immun 57, 2014-2020.
	Pastor-Fernández, I., Kim, S., Billington, K., Bumstead, J., Marugán-Hernández, V., Küster, T., Ferguson, D.J.P., Vervelde, L., Blake, D.P., Tomley, F.M., 2018. Development of cross-protective Eimeria-vectored vaccines based on apical membrane antigens. Int J Parasitol 48, 505-518.
	Qi, N.S., Wang, Y.Y., Liao, S.Q., Wu, C.Y., Lv, M.N., Li, J., Tong, Z.X., Sun, M.F., 2013. Partial protective of chickens against Eimeria tenella challenge with recombinant EtMIC-1 antigen. Parasitol Res 112, 2281-2287.
	Rafiqi, S.I., Garg, R., Reena, K.K., Ram, H., Singh, M., Banerjee, P.S., 2018. Immune response and protective efficacy of Eimeria tenella recombinant refractile body protein, EtSO7, in chickens. Vet Parasitol 258, 108-113.
	Sathish, K., Sriraman, R., Subramanian, B.M., Rao, N.H., Balaji, K., Narasu, M.L., Srinivasan, V.A., 2011. Plant expressed EtMIC2 is an effective immunogen in conferring protection against chicken coccidiosis. Vaccine 29, 9201-9208.
	Sathish, K., Sriraman, R., Subramanian, B.M., Rao, N.H., Kasa, B., Donikeni, J., Narasu, M.L., Srinivasan, V.A., 2012. Plant expressed Coccidial antigens as potential vaccine candidates in protecting chicken against Coccidiosis. Vaccine 30, 4460-4464.
	Shah, M.A.A., Yan, R.F., Xu, Y.L.X., Song, X.K., Li, X.R., 2010. A recombinant DNA vaccine encoding Eimeria acervulina cSZ-2 induces immunity against experimental E. tenella infection. Vet Parasitol 169, 185-189.
	Song, H., Qiu, B., Yan, R., Xu, L., Song, X., Li, X., 2013. The protective efficacy of chimeric SO7/IL-2 DNA vaccine against coccidiosis in chickens. Res Vet Sci 94, 562-567.
	Song, H.Y., Yan, R.F., Xu, L.X., Song, X.K., Shah, M.A.A., Zhu, H.L., Li, X.R., 2010. Efficacy of DNA vaccines carrying Eimeria acervulina lactate dehydrogenase antigen gene against coccidiosis. Experimental Parasitology 126, 224-231.
	Song, X., Gao, Y., Xu, L., Yan, R., Li, X., 2015a. Partial protection against four species of chicken coccidia induced by multivalent subunit vaccine. Vet Parasitol 212, 80-85.
	Song, X., Huang, X., Yan, R., Xu, L., Li, X., 2015b. Efficacy of chimeric DNA vaccines encoding Eimeria tenella 5401 and chicken IFN-gamma or IL-2 against coccidiosis in chickens. Exp Parasitol 156, 19-25.
	Song, X., Ren, Z., Yan, R., Xu, L., Li, X., 2015c. Induction of protective immunity against Eimeria tenella, Eimeria necatrix, Eimeria maxima and Eimeria acervulina infections using multivalent epitope DNA vaccines. Vaccine 33, 2764-2770.
	Song, X., Xu, L., Yan, R., Huang, X., Li, X., 2015d. Construction of Eimeria tenella multi-epitope DNA vaccines and their protective efficacies against experimental infection. Vet Immunol Immunopathol 166, 79-87.
	Song, X., Zhang, R., Xu, L., Yan, R., Li, X., 2015e. Chimeric DNA vaccines encoding Eimeria acervulina macrophage migration inhibitory factor (E.MIF) induce partial protection against experimental Eimeria infection. Acta Parasitol 60, 500-508.
	Song, X.K., Xu, L.X., Yan, R.F., Huang, X.M., Shah, M.A.A., Li, X.R., 2009. The optimal immunization procedure of DNA vaccine pcDNA-TA4-IL-2 of Eimeria tenella and its cross-immunity to Eimeria necatrix and Eimeria acervulina. Vet Parasitol 159, 30-36.
	Subramanian, B.M., Sriraman, R., Rao, N.H., Raghul, J., Thiagarajan, D., Srinivasan, V.A., 2008. Cloning, expression and evaluation of the efficacy of a recombinant Eimeria tenella sporozoite antigen in birds. Vaccine 26, 3489-3496.
	Sun, H., Wang, L., Wang, T., Zhang, J., Liu, Q., Chen, P., Chen, Z., Wang, F., Li, H., Xiao, Y., Zhao, X., 2014. Display of Eimeria tenella EtMic2 protein on the surface of Saccharomyces cerevisiae as a potential oral vaccine against chicken coccidiosis. Vaccine 32, 1869-1876.
	Talebi, A., Mulcahy, G., 2005. Partial protection against Eimeria acervulina and Eimeria tenella induced by synthetic peptide vaccine. Exp Parasitol 110, 342-348.
	Tang, X., Liu, X., Yin, G., Suo, J., Tao, G., Zhang, S., Suo, X., 2017. A Novel Vaccine Delivery Model of the Apicomplexan Eimeria tenella Expressing Eimeria maxima Antigen Protects Chickens against Infection of the Two Parasites. Front Immunol 8, 1982.
	Tang, X., Suo, J., Li, C., Du, M., Wang, C., Hu, D., Duan, C., Lyu, Y., Liu, X., Suo, X., 2018. Transgenic Eimeria tenella Expressing Profilin of Eimeria maxima Elicits Enhanced Protective Immunity and Alters Gut Microbiome of Chickens. Infect Immun 86.
	Tang, X., Wang, C., Liang, L., Hu, D., Zhang, S., Duan, C., Suo, J., Liu, X., Suo, X., Cui, S., 2019. Co-immunization with two recombinant Eimeria tenella lines expressing immunoprotective antigens of E. maxima elicits enhanced protection against E. maxima infection. Parasit Vectors 12, 347.
	Wang, Q., Chen, L., Li, J., Zheng, J., Cai, N., Gong, P., Li, S., Li, H., Zhang, X., 2014. A novel recombinant BCG vaccine encoding eimeria tenella rhomboid and chicken IL-2 induces protective immunity against coccidiosis. Korean J Parasitol 52, 251-256.
	Wang, Q.Y., Li, J.H., Zhang, X.C., Liu, Q., Liu, C.W., Ma, G.P., Cao, L.L., Gong, P.T., Cai, Y.A., Zhang, G.C., 2009. Protective immunity of recombinant Mycobacterium bovis BCG expressing rhomboid gene against Eimeria tenella challenge. Vet Parasitol 160, 198-203.
	Wang, X.Q., Wu, L.L., Gao, Y., Zhang, Y., Weng, Y.B., Lin, R.Q., 2017. Evaluation of the protective effect of pVAX-EtMIC3-recombined plasmid against E. tenella in chicken. Parasitol Res 116, 1023-1028.
	Wiedmer, S., Alnassan, A.A., Volke, B., Thabet, A., Daugschies, A., Lendner, M., Kurth, M., 2017. Passive immunization with Eimeria tenella gametocyte antigen 56 (EtGAM56) specific antibodies and active immunization trial with the epitope containing peptide. Vet Parasitol 247, 100-107.
	Witcombe, D.M., Ferguson, D.J.P., Belli, S.I., Wallach, M.G., Smith, N.C., 2004. Eimeria maxima TRAP family protein EmTFP250: subcellular localisation and induction of immune responses by immunisation with a recombinant C-terminal derivative. International Journal for Parasitology 34, 861-872.
	Wu, S.Q., Wang, M., Liu, Q., Zhu, Y.J., Suo, X., Jiang, J.S., 2004. Construction of DNA vaccines and their induced protective immunity against experimental Eimeria tenella infection. Parasitology Research 94, 332-336.
	Xu, J., Zhang, Y., Tao, J., 2013. Efficacy of a DNA vaccine carrying Eimeria maxima Gam56 antigen gene against coccidiosis in chickens. Korean J Parasitol 51, 147-154.
	Xu, Q., Song, X., Xu, L., Yan, R., Shah, M.A., Li, X., 2008. Vaccination of chickens with a chimeric DNA vaccine encoding Eimeria tenella TA4 and chicken IL-2 induces protective immunity against coccidiosis. Vet Parasitol 156, 319-323.
	Xu, S.Z., Chen, T., Wang, M., 2006. Protective immunity enhanced by chimeric DNA prime-protein booster strategy against Eimeria tenella challenge. Avian Dis 50, 579-585.
	Yan, M., Cui, X., Zhao, Q., Zhu, S., Huang, B., Wang, L., Zhao, H., Liu, G., Li, Z., Han, H., Dong, H., 2018. Molecular characterization and protective efficacy of the microneme 2 protein from Eimeria tenella. Parasite 25, 60.
	Yang, G., Li, J., Zhang, X., Zhao, Q., Liu, Q., Gong, P., 2008. Eimeria tenella: construction of a recombinant fowlpox virus expressing rhomboid gene and its protective efficacy against homologous infection. Exp Parasitol 119, 30-36.
	Yang, G., Yao, J., Yang, W., Jiang, Y., Du, J., Huang, H., Gu, W., Hu, J., Ye, L., Shi, C., Shan, B., Wang, C., 2017. Construction and immunological evaluation of recombinant Lactobacillus plantarum expressing SO7 of Eimeria tenella fusion DC-targeting peptide. Vet Parasitol 236, 7-13.
	Yang, G.L., Wang, C.F., Hao, F.Q., Zhao, D., Zhang, Y.L., Li, Y., 2010. Studies on construction of a recombinant Eimeria tenella SO7 gene expressing Escherichia coli and its protective efficacy against homologous infection. Parasitology International 59, 517-523.
	Yin, G., Lin, Q., Qiu, J., Qin, M., Tang, X., Suo, X., Huang, Z., Liu, X., 2015. Immunogenicity and protective efficacy of an Eimeria vaccine candidate based on Eimeria tenella immune mapped protein 1 and chicken CD40 ligand. Vet Parasitol 210, 19-24.
	Yin, G., Lin, Q., Wei, W., Qin, M., Liu, X., Suo, X., Huang, Z., 2014. Protective immunity against Eimeria tenella infection in chickens induced by immunization with a recombinant C-terminal derivative of EtIMP1. Vet Immunol Immunopathol 162, 117-121.
	Yin, G., Qin, M., Liu, X., Suo, J., Tang, X., Tao, G., Han, Q., Suo, X., Wu, W., 2013. An Eimeria vaccine candidate based on Eimeria tenella immune mapped protein 1 and the TLR-5 agonist Salmonella typhimurium FliC flagellin. Biochem Biophys Res Commun 440, 437-442.
	Zhai, Q., Huang, B., Dong, H., Zhao, Q., Zhu, S., Liang, S., Li, S., Yang, S., Han, H., 2016. Molecular Characterization and Immune Protection of a New Conserved Hypothetical Protein of Eimeria tenella. PLoS One 11, e0157678.
	Zhang, B., Yuan, C., Song, X., Xu, L., Yan, R., Shah, M.A.A., Guo, C., Zhu, S., Li, X., 2019. Optimization of Immunization Procedure for Eimeria tenella DNA Vaccine pVAX1-pEtK2-IL-2 and Its Stability. Acta Parasitol.
	Zhang, D.F., Xu, H., Sun, B.B., Li, J.Q., Zhou, Q.J., Zhang, H.L., Du, A.F., 2012a. Adjuvant effect of ginsenoside-based nanoparticles (ginsomes) on the recombinant vaccine against Eimeria tenella in chickens. Parasitology Research 110, 2445-2453.
	Zhang, J., Chen, P., Sun, H., Liu, Q., Wang, L., Wang, T., Shi, W., Li, H., Xiao, Y., Wang, P., Wang, F., Zhao, X., 2014a. Pichia pastoris expressed EtMic2 protein as a potential vaccine against chicken coccidiosis. Vet Parasitol 205, 62-69.
	Zhang, L., Ma, L., Liu, R., Zhang, Y., Zhang, S., Hu, C., Song, M., Cai, J., Wang, M., 2012b. Eimeria tenella heat shock protein 70 enhances protection of recombinant microneme protein MIC2 subunit antigen vaccination against E. tenella challenge. Vet Parasitol 188, 239-246.
	Zhang, Y., Wang, L., Ruan, W., Zhang, J., Yao, P., Zhou, S., An, J., 2014b. Immunization with recombinant 3-1E protein in AbISCO(R)-300 adjuvant induced protective immunity against Eimeria acervulina infection in chickens. Exp Parasitol 141, 75-81.
	Zhang, Z., Huang, J., Li, M., Sui, Y., Wang, S., Liu, L., Xu, L., Yan, R., Song, X., Li, X., 2014c. Identification and molecular characterization of microneme 5 of Eimeria acervulina. PLoS One 9, e115411.
	Zhang, Z., Liu, L., Huang, J., Wang, S., Lu, M., Song, X., Xu, L., Yan, R., Li, X., 2016. The molecular characterization and immune protection of microneme 2 of Eimeria acervulina. Vet Parasitol 215, 96-105.
